# Supplementary material for: Metabolite Fruit Profile Is Altered in Response to Source–Sink Imbalance and Can Be Used as an Early Predictor of Fruit Quality in Nectarine
Source: Front Plant Sci. 2021 Jan 8;11:604133. doi: 10.3389/fpls.2020.604133 (PMC7820367; doi:10.3389/fpls.2020.604133)
Supplement: Supplementary Table 1 — Phenotypic data obtained from fruit harvested in both seasons evaluated. [file Table_2.XLSX]

## Sheet: Hoja1
	Table S1: Phenotypic data obtained from fruit harvested in both seasons evaluated.
	1st season									2nd Season
	Harvest	Firmness		Ripening	Firmness		Ripening	% Juice		Harvest	Firmness		Ripening	Firmness		Ripening	% Juice
	UTH	12		UTH	6.375		UTH	42.8571		UTH	10.625		UTH	1		UTH	40
	UTH	12.25		UTH	2		UTH	48.3871		UTH	8.625		UTH	1		UTH	35.7143
	UTH	10.4375		UTH	1.875		UTH	42.8571		UTH	8.75		UTH	1		UTH	35
	UTH	8.9375		UTH	1.375		UTH	44.0678		UTH	9.875		UTH	1		UTH	34.2857
	UTH	9.1875		UTH	2.625		UTH	39.5833		UTH	9.125		UTH	1.375		UTH	15.7143
	UTH	10.5		UTH	3.625		UTH	41.0714		UTH	6.25		UTH	2.375		UTH	36
	UTH	10.875		UTH	1.85		UTH	41.0714		UTH	10		UTH	1		UTH	-
	UTH	10.0625		UTH	9.5		UTH	43.3333		UTH	12.5		UTH	1		UTH	35.7143
	UTH	10.625		UTH	2		UTH	40.8451		UTH	9.375		UTH	1		UTH	22.5
	UTH	11.4375		UTH	1.25		UTH	49.2537		UTH	3.25		UTH	1		UTH	38.75
	UTH	9.5		UTH	4.375		UTH	45.7627		UTH	8.75		UTH	2.25		UTH	28.3333
	UTH	10.375		UTH	1		UTH	52.381		UTH	10		UTH	1.875		UTH	32
	UTH	9.5		UTH	0.875		UTH	48.4375		UTH	10.875		UTH	1.25		UTH	46.6667
	UTH	7.75		UTH	4.75		UTH	46.5517		UTH	8.875		UTH	1		UTH	42.5
	UTH	9.375		UTH	5.75		UTH	43.3962		UTH	9.75		UTH	2		UTH	36.6667
	TH	11.875		UTH	3.625		UTH	40.2985		UTH	10.125		UTH	1		UTH	26.6667
	TH	10		UTH	3.5		UTH	40		UTH	10.625		UTH	2		UTH	36
	TH	11.25		UTH	2.375		UTH	43.2836		UTH	11.625		UTH	2.75		UTH	42.5
	TH	10		TH	0		TH	45.0549		TH	13.5		TH	1.25		TH	17.5
	TH	10.75		TH	0		TH	49		TH	10.75		TH	1		TH	28
	TH	9.9375		TH	0		TH	50.7246		TH	10.5		TH	2		TH	12
	TH	10.75		TH	0		TH	46.9136		TH	11.625		TH	1.125		TH	31.4286
	TH	10.4375		TH	0		TH	52.0833		TH	4.125		TH	1.5		TH	20
	TH	12		TH	0		TH	47.3684		TH	12.25		TH	1		TH	20
	TH	10.5		TH	0		TH	49.4253		TH	11.625		TH	1.875		TH	-
	TH	11.125		TH	0.25		TH	44.7917		TH	11.125		TH	2.25		TH	36.6667
	TH	10.5		TH	0		TH	54.8673		TH	1.625		TH	2		TH	30
	TH	11.1875		TH	0.375		TH	52.8846		TH	11		TH	1.25		TH	8
	TH	11.125		TH	0.375		TH	62.963		TH	12.375		TH	1.25		TH	22
	TH	10.25		TH	1		TH	40.8163		TH	11.125		TH	8		TH	38
				TH	0.125		TH	53.7313		TH	8.625		TH	1		TH	0
				TH	0.75		TH	61.9048		TH	10.5		TH	1		TH	30
				TH	0.5		TH	50		TH	11.125		TH	1.125		TH	52
				TH	0.375		TH	53.8462		TH	7.625		TH	3.625		TH	26.6667
				TH	0		TH	48.9583		TH	11.625		TH	2.375		TH	34
				TH	0		TH	54.7619		TH	10.875		TH	2.375		TH	40
	UTH: unthinning; TH: thinning
