# Supplementary material for: Metabolite Fruit Profile Is Altered in Response to Source–Sink Imbalance and Can Be Used as an Early Predictor of Fruit Quality in Nectarine
Source: Front Plant Sci. 2021 Jan 8;11:604133. doi: 10.3389/fpls.2020.604133 (PMC7820367; doi:10.3389/fpls.2020.604133)
Supplement: Supplementary Table 3 — Metabolites quantified by 1NMR in the mesocarp of nectarines at different stages of development in the first season. [file Table_4.XLSX]

## Sheet: Hoja1
		µg/gDW	µg/gDW	µg/gDW	µg/gDW	µg/gDW	µg/gDW	µg/gDW	µg/gDW	µg/gDW	µg/gDW	µg/gDW	µg/gDW	µg/gDW	µg/gDW	µg/gDW	µg/gDW	µg/gDW	µg/gDW	µg/gDW	µg/gDW	µg/gDW	µg/gDW	µg/gDW	µg/gDW
	Code	Glucose	Sucrose	Fructose	Trehalose	Galactose	Chlorogenate1	Chlorogenate2	Citrate	Fumarate	Malate	Quinate	Succinate	Alanine	Asparagine	Aspartate	Isoleucine	Phenylalanine	Valine	Trigonelline	Choline	Inositol	Prunasin	unkM0,96	Sorbitol
S1 UTH 1	MG a7 68 DAB 1	170249	5975.91	163676	2196.87	1037.73	0	0	9429.92	4.05105	52898.2	34678.1	227.487	156.187	34763.3	600.746	80.9061	563.14	113.019	41.8316	119.737	4823.32	1060.62	1099.94	15791.7
S1 UTH 2	MG a7 68 DAB 2	173747	6996.92	167373	2201.3	930.311	0	0	9679.03	5.23968	54916.4	35044.6	235.234	151.025	35815.7	543.48	77.7441	513.784	121.929	36.9035	123.641	5322.41	1059.06	1121.46	17141.8
S1 UTH 3	MG a7 68 DAB 3	172722	6728.44	165140	2199.58	1027.85	0	0	9541.44	6.44033	54377.4	34912.9	227.092	144.892	36210	576.486	90.2545	505.251	127.072	42.0784	112.573	4911.5	1057.86	1079.09	15904.1
S2 UTH 1	MG a7 81 DAB 1	108346	121221	110580	2222.04	833.308	986.336	1138.83	17003.3	21.0558	41381.9	26770.4	261.721	152.762	37637.1	607.973	40.3025	357.295	90.5982	75.6407	73.01	5663.89	1196.92	809.722	15364.6
S2 UTH 2	MG a7 81 DAB 2	105814	127561	109828	1980.11	801.231	1039.81	1218.36	17135.5	32.2237	40216.4	26740.4	271.004	141.24	36436.1	627.608	42.9537	343.726	94.1399	75.4312	69.1318	5980.65	1195.91	818.189	15530.9
S2 UTH 3	MG a7 81 DAB 3	107308	127620	109695	1939.21	1163.14	1003.64	1200.67	17019.9	30.2412	40502.9	25965.6	289.413	141.999	36052.3	635.799	41.2492	333.218	91.4228	67.4092	70.3115	6217.14	1151.34	835.92	15904.4
Harvest UTH 1	MG a7 harv. 1	66353.5	455005	73246	829.881	302.597	127.83	247.857	18805.9	19.6659	35007.1	9580.22	313.403	62.5761	22804.9	499.671	68.6119	160.332	191.293	24.4475	58.018	3749.92	244.628	567.405	11395.5
Harvest UTH 2	MG a7 harv. 2	65035.8	446072	70838.6	980.441	404.189	129.89	211.987	18421.5	22.6508	33421.9	8947.91	319.805	70.4589	22392.4	497.57	76.8329	169.719	187.014	26.3282	54.0806	3886.03	209.259	550.908	12254.3
Harvest UTH 3	MG a7 harv. 3	63234.4	429645	69958.6	867.27	259.145	129.303	194.395	18172.3	19.264	32926.5	8613	309.471	68.9106	22764.5	490.958	74.6958	223.034	193.09	33.0804	50.1103	3435.26	236.785	571.431	11415.8
S1 TH 1	MG a11 68 DAB 1	109149	99976.5	93099.1	2084.32	649.231	3200.74	2853.78	9725.88	16.6537	43807.5	55365.2	286.111	111.154	27672.1	448.834	32.4865	343.479	63.2751	57.9151	79.5909	4592.83	3343.22	820.108	15809.6
S1 TH 2	MG a11 68 DAB 2	109436	97814.8	94128	2039.97	708.431	3274.96	2528.58	9619.54	14.92	44688.4	52057.2	287.899	110.13	27978.2	506.849	33.0423	300.327	65.4762	50.1277	75.5547	4243.37	3237.56	700.81	15998.4
S1 TH 3	MG a11 68 DAB 3	114441	100739	96052.5	2109.08	600.863	3407.62	2817.35	10073.3	16.4169	46417.6	55021.1	261.241	108.895	29699.7	557.83	37.5186	347.382	70.978	52.9457	76.2697	4034.05	3372.43	785.566	16057.1
S2 TH 1	MG a11 81 DAB 1	97439.6	150190	92136.4	1810.69	446.026	1262.67	1918.83	21902.1	15.0432	41454.6	34705	273.321	134.16	42110.5	583.655	50.337	209.577	91.8338	61.1177	57.6292	4710.58	924.111	858.969	16558.8
S2 TH 2	MG a11 81 DAB 2	91512.8	146911	87868.1	1650.61	581.949	1379.79	2178.63	21403.2	15.8235	38895.4	33526.1	251.364	122.497	40213.2	564.587	39.4588	220.902	80.1616	56.7614	55.5486	4795.65	977.437	864.487	15837.3
S2 TH 3	MG a11 81 DAB 3	80169.9	126120	75748.1	1426.24	451.036	1127.06	1815.42	18867.6	13.9628	34605.5	29604.6	230.805	109.986	36819.6	568.549	38.2986	239.868	65.815	47.5595	49.2003	4260.65	856.774	733.362	14201.3
Harvest TH 1	MG a11 harv. 1	58435.9	372392	63974.9	759.781	102.767	104.278	216.875	13759.8	17.1584	32778.7	8003.81	317.914	66.4617	23417.6	425.411	52.4207	113.583	149.281	26.6769	61.9498	3238.54	266.247	316.584	11205
Harvest TH 2	MG a11 harv. 2	51533.8	465968	57762.6	1006.63	142.175	100.416	218.657	16479.6	22.2937	38080.9	9287.54	379.133	67.3332	26855.4	442.024	47.7879	109.774	159.498	27.4243	69.2386	3841.14	276.493	371.34	12724.5
Harvest TH 3	MG a11 harv. 3	51676.4	463160	58231.2	924.826	54.8669	117.944	204.1	17321.9	24.7519	39738.4	9235.41	390.978	76.3475	27008.9	541.057	60.4777	137.615	168.437	33.9211	68.9717	3755.59	332.845	376.832	13544.3

## Sheet: Hoja2
Table S3: Metabolites quantified by 1NMR in the mesocarp of nectarines at differents stages of development in the first season.
		µg/gDW	µg/gDW	µg/gDW	µg/gDW	µg/gDW	µg/gDW	µg/gDW	µg/gDW	µg/gDW	µg/gDW	µg/gDW	µg/gDW	µg/gDW	µg/gDW	µg/gDW	µg/gDW	µg/gDW	µg/gDW	µg/gDW	µg/gDW	µg/gDW	µg/gDW	µg/gDW	µg/gDW
Sample	Code	Glucose	Sucrose	Fructose	Trehalose	Galactose	Chlorogenate1	Chlorogenate2	Citrate	Fumarate	Malate	Quinate	Succinate	Alanine	Asparagine	Aspartate	Isoleucine	Phenylalanine	Valine	Trigonelline	Choline	Inositol	Prunasin	unkM0,96	Sorbitol
S1 UTH 1	MG a7 68 DAB 1	170249	5975.91	163676	2196.87	1037.73	0	0	9429.92	4.05105	52898.2	34678.1	227.487	156.187	34763.3	600.746	80.9061	563.14	113.019	41.8316	119.737	4823.32	1060.62	1099.94	15791.7
S1 UTH 2	MG a7 68 DAB 2	173747	6996.92	167373	2201.3	930.311	0	0	9679.03	5.23968	54916.4	35044.6	235.234	151.025	35815.7	543.48	77.7441	513.784	121.929	36.9035	123.641	5322.41	1059.06	1121.46	17141.8
S1 UTH 3	MG a7 68 DAB 3	172722	6728.44	165140	2199.58	1027.85	0	0	9541.44	6.44033	54377.4	34912.9	227.092	144.892	36210	576.486	90.2545	505.251	127.072	42.0784	112.573	4911.5	1057.86	1079.09	15904.1
S2 UTH 1	MG a7 81 DAB 1	108346	121221	110580	2222.04	833.308	986.336	1138.83	17003.3	21.0558	41381.9	26770.4	261.721	152.762	37637.1	607.973	40.3025	357.295	90.5982	75.6407	73.01	5663.89	1196.92	809.722	15364.6
S2 UTH 2	MG a7 81 DAB 2	105814	127561	109828	1980.11	801.231	1039.81	1218.36	17135.5	32.2237	40216.4	26740.4	271.004	141.24	36436.1	627.608	42.9537	343.726	94.1399	75.4312	69.1318	5980.65	1195.91	818.189	15530.9
S2 UTH 3	MG a7 81 DAB 3	107308	127620	109695	1939.21	1163.14	1003.64	1200.67	17019.9	30.2412	40502.9	25965.6	289.413	141.999	36052.3	635.799	41.2492	333.218	91.4228	67.4092	70.3115	6217.14	1151.34	835.92	15904.4
Harvest UTH 1	MG a7 harv. 1	66353.5	455005	73246	829.881	302.597	127.83	247.857	18805.9	19.6659	35007.1	9580.22	313.403	62.5761	22804.9	499.671	68.6119	160.332	191.293	24.4475	58.018	3749.92	244.628	567.405	11395.5
Harvest UTH 2	MG a7 harv. 2	65035.8	446072	70838.6	980.441	404.189	129.89	211.987	18421.5	22.6508	33421.9	8947.91	319.805	70.4589	22392.4	497.57	76.8329	169.719	187.014	26.3282	54.0806	3886.03	209.259	550.908	12254.3
Harvest UTH 3	MG a7 harv. 3	63234.4	429645	69958.6	867.27	259.145	129.303	194.395	18172.3	19.264	32926.5	8613	309.471	68.9106	22764.5	490.958	74.6958	223.034	193.09	33.0804	50.1103	3435.26	236.785	571.431	11415.8
S1 TH 1	MG a11 68 DAB 1	109149	99976.5	93099.1	2084.32	649.231	3200.74	2853.78	9725.88	16.6537	43807.5	55365.2	286.111	111.154	27672.1	448.834	32.4865	343.479	63.2751	57.9151	79.5909	4592.83	3343.22	820.108	15809.6
S1 TH 2	MG a11 68 DAB 2	109436	97814.8	94128	2039.97	708.431	3274.96	2528.58	9619.54	14.92	44688.4	52057.2	287.899	110.13	27978.2	506.849	33.0423	300.327	65.4762	50.1277	75.5547	4243.37	3237.56	700.81	15998.4
S1 TH 3	MG a11 68 DAB 3	114441	100739	96052.5	2109.08	600.863	3407.62	2817.35	10073.3	16.4169	46417.6	55021.1	261.241	108.895	29699.7	557.83	37.5186	347.382	70.978	52.9457	76.2697	4034.05	3372.43	785.566	16057.1
S2 TH 1	MG a11 81 DAB 1	97439.6	150190	92136.4	1810.69	446.026	1262.67	1918.83	21902.1	15.0432	41454.6	34705	273.321	134.16	42110.5	583.655	50.337	209.577	91.8338	61.1177	57.6292	4710.58	924.111	858.969	16558.8
S2 TH 2	MG a11 81 DAB 2	91512.8	146911	87868.1	1650.61	581.949	1379.79	2178.63	21403.2	15.8235	38895.4	33526.1	251.364	122.497	40213.2	564.587	39.4588	220.902	80.1616	56.7614	55.5486	4795.65	977.437	864.487	15837.3
S2 TH 3	MG a11 81 DAB 3	80169.9	126120	75748.1	1426.24	451.036	1127.06	1815.42	18867.6	13.9628	34605.5	29604.6	230.805	109.986	36819.6	568.549	38.2986	239.868	65.815	47.5595	49.2003	4260.65	856.774	733.362	14201.3
Harvest TH 1	MG a11 harv. 1	58435.9	372392	63974.9	759.781	102.767	104.278	216.875	13759.8	17.1584	32778.7	8003.81	317.914	66.4617	23417.6	425.411	52.4207	113.583	149.281	26.6769	61.9498	3238.54	266.247	316.584	11205
Harvest TH 2	MG a11 harv. 2	51533.8	465968	57762.6	1006.63	142.175	100.416	218.657	16479.6	22.2937	38080.9	9287.54	379.133	67.3332	26855.4	442.024	47.7879	109.774	159.498	27.4243	69.2386	3841.14	276.493	371.34	12724.5
Harvest TH 3	MG a11 harv. 3	51676.4	463160	58231.2	924.826	54.8669	117.944	204.1	17321.9	24.7519	39738.4	9235.41	390.978	76.3475	27008.9	541.057	60.4777	137.615	168.437	33.9211	68.9717	3755.59	332.845	376.832	13544.3
