# Supplementary material for: Metabolite Fruit Profile Is Altered in Response to Source–Sink Imbalance and Can Be Used as an Early Predictor of Fruit Quality in Nectarine
Source: Front Plant Sci. 2021 Jan 8;11:604133. doi: 10.3389/fpls.2020.604133 (PMC7820367; doi:10.3389/fpls.2020.604133)
Supplement: Supplementary Table 4 — 1H chemical shifts (δH in ppm) of caffeoyl quinic derivatives. [file Table_5.XLSX]

## Sheet: Feuil1
Table S4:	1H chemical shifts (dH in ppm) of caffeoyl quinic derivatives
		Chlorogenic acid commercial compound		CG1 in nectarine fruit mesocarp extract		CG2 in nectarine fruit mesocarp extract
		Pauli et al., 1999
	H	Multiplicity	D2O MeOD	Multiplicity	D2O pH 6.0	Multiplicity	D2O pH 6.0
Quinic moiety	2b[ax]	dd	2.236	bdd	2.184		nd
	2a[eq]	ddd	2.079		nd		nd
	6b[ax]	dd	2.17	dd	2.144		nd
	6a[eq]	ddd	2.253	bdd	2.211		nd
	3b[eq]	ddd	4.26	bdd	4.255	bdd	5.269
	4b[ax]	dd	3.904		nd		nd
	5a[ax]	ddd	5.297	ddd	5.334		nd
Caffeoyl moiety	2'	d	7.173	d	7.221	d	7.233
	5'	d	6.937	d	6.967	d	6.967
	6'	dd	7.109	dd	7.143	dd	7.156
	7'	d	7.594	d	7.674	d	7.666
	8'	d	6.34	d	6.419	d	6.454
nd: not detected, signal overlap in crowded spectral regions
Reference:
G.F. Pauli, U. Kuczkowiak, A. Nahrstedt
Solvent effects in the structure dereplication of caffeoyl quinic acids Solvent effects in the structure dereplication of caffeoyl quinic acids
Magnetic Resonance in Chemistry, 37 (1999), pp. 827-836
