# Supplementary material for: Metabolite Fruit Profile Is Altered in Response to Source–Sink Imbalance and Can Be Used as an Early Predictor of Fruit Quality in Nectarine
Source: Front Plant Sci. 2021 Jan 8;11:604133. doi: 10.3389/fpls.2020.604133 (PMC7820367; doi:10.3389/fpls.2020.604133)
Supplement: Supplementary Table 5 — Metabolites quantified by GC-MS in the mesocarp of nectarines at different stages of development in the first season. [file Table_6.XLSX]

## Sheet: 2T
Table S5: Metabolites quantified by GC-MS in the mesocarp of nectarines at different stages of development in the first season.
Sample	Treatment	alpha.-D-Glucopyranoside	alpha.-Tocopherol	beta.-Gentiobiose	beta.-Sitosterol	1-Propanol	1-Tridecanol	1,2-Hydrazinedicarboxamide	1,2,4-Triazolidine-3,5-dione, 4-amino-	1,3-Dioxolane, 2-(1-phenylethyl)-	2-Aminobenzoxazole	2-Butenedioic acid	2-Butenoic acid	2-Chloro-3,6-diphenyl-3,4-dihydro-2H-1,3,2-oxazaphosphinine 2-oxide	2-Ethylbutylamine	2-Isobenzazol, 1,3-dioxo-2-methyl-5,6-methylenedioxy-	2-Keto-l-gluconic acid, penta(O-trimethylsilyl)-	2-Mercapto-4,6-dimethylnicotinonitrile	2-O-Glycerol-.alpha.-d-galactopyranoside	2-Pentanone, 4-methyl-, oxime	2,2-Diethylacetamide	2,2'-Binaphthalene, 6,6'-dihexyl-	2,3,4-Trihydroxybutyric acid tetrakis	2,4,5-Trifluoro-3-methoxybenzoic acid, methyl ester	3-.alpha.-Mannobiose	3-Amino-2-piperidone	3-Aminodihydro-2(3H)-furanone	3-Deoxyhexitol	3-methyl-6,7-methylenedioxyisoquinoline-1,4-dione	3-O-Coumaroyl-D-quinic acid	4-Aminobutanoic acid	4-Methylbenzoic acid, 2-methoxyethyl ester	4-Piperidinone, 1-methyl-	5-thiazoleacetic acid, 4-(3,4-dimethoxyphenyl)-2-methyl-	5(4H)-Oxazolone, 4-[[4-(dimethylamino)phenyl]methylene]-2-phenyl-	6-Quinazolinecarboxamide, 1,2,3,4-tetrahydro-1,3-dimethyl-2,4-dioxo-N-(3-quinolinyl)-	6-Tridecanol	6H-Dibenzo(b,d)pyran-1-ol, 3-hexyl-7,8,9,10-tetrahydro-6,6,9-trimethyl-	9-Acetamidomethyl-1-phenyl-3,6-diazahomoadamantan-9-ol	Acetamide, N,N-diethyl-	Acetic acid, hydroxy-, propyl ester	Adonitol	Arabinofuranose, 1,2,3,5-tetrakis-O-(trimethylsilyl)-	Asparagine	benzoic acid	Benzylphenethylamine, N-ethoxycarbonyl-	Bisphenol A monomethyl ether	Butanedioic acid	Butanoic acid
TH.S1.R1	TH.S1	0.0499537	0.0569119	0.0458406	0.07341	0.021842	0.0722516	0.0329781	0.073695	0.0496822	0.0438826	0.076428	0.0450352	0.0409722	0.0488343	0.0416186	0.0919616	0.0476315	0.0529549	0.0666289	0.0499652	0.0347957	0.0497802	0.0844193	0.0478881	0.0409695	0.0578259	0.0560872	0.0256369	0.0525214	0.0630523	0.0655553	0.0484508	0.0739816	0.07356	0.0629217	0.0518534	0.0486781	0.0548654	0.0484288	0.0644432	0.0713675	0.0421263	0.0554456	0.0354611	0.0448983	0.0288664	0.0386019	0.0532438
TH.S1.R2	TH.S1	0.0645187	0.00268251	0.144802	0.146202	0.00021636	0.070125	0.0719386	9.61083	0.052582	0.242349	0.0513917	0.100038	0.0638729	0.0921151	0.0584301	0.00883791	0.00020286	0.0610641	0.107122	0.0100521	0.020001	0.028927	0.0389549	0.0490859	0.108765	0.00826462	0.074963	0.0362205	0.177828	0.0518628	0.0547421	2.276e-05	0.0408182	0.0151879	0.0213688	0.0834566	0.0529844	0.0988498	9.1362e-06	0.00173788	0.554001	0.0305959	0.163466	0.109015	0.117515	0.041395	0.028911	0.123329
TH.S1.R3	TH.S1	0.0789973	0.0851956	0.122199	0.118539	0.00039665	0.0485259	0.0418953	3.02408	0.0386353	1.31759	0.315937	0.0244439	0.0583895	8.6266e-06	0.0479084	0.00696323	0.00273758	0.0691447	0.0210075	7.4381e-05	0.0347265	0.0564934	0.0582331	0.0823537	0.0529359	0.0921857	0.0950459	0.034148	0.210555	0.00658063	0.0530827	6.1796e-06	0.175371	0.109919	0.0402961	0.0797809	0.0576733	0.0267412	7.5188e-06	0.00062878	0.232639	0.0468691	0.0974099	0.158823	0.0185274	0.0393225	0.226351	0.0428421
TH.S2.R1	TH.S2	0.0419388	0.0280634	0.0707872	0.0995289	0.00027987	0.0734068	0.0548365	0.00761969	0.00334033	0.16092	0.233869	0.0504252	0.00553143	0.550113	0.023893	0.00404212	0.00175286	0.0539992	0.0448788	5.5902e-06	0.037557	0.0543568	0.0517253	0.04428	0.0815798	0.0737201	0.0791177	0.0400243	0.116495	0.0381084	0.0380286	1.9112e-06	0.0389319	0.181538	0.0465959	0.066275	0.0469759	0.0233831	6.0265e-06	0.00278534	0.22747	0.0307597	0.176984	0.0918156	0.0295518	0.0716974	0.0472401	0.0559827
TH.S2.R2	TH.S2	0.0541338	0.013652	0.0415198	0.0102507	0.0261859	0.127321	0.109535	10.6551	0.0203884	0.0543945	0.0444538	0.0646298	0.0446349	0.868828	0.0447442	0.213138	0.00028771	0.0565441	0.0364719	1.189e-05	0.0535398	0.0183422	0.0637582	0.0355604	0.215702	0.110114	0.0135138	0.0677026	0.0071329	0.031412	6.0613e-05	1.017e-05	0.0478137	0.236973	0.0432642	0.09902	0.0663516	0.286015	1.5352e-05	0.00673455	0.374786	0.0332159	0.185816	0.0303761	0.137523	0.0637061	0.112398	0.0562445
TH.S2.R3	TH.S2	0.0481138	0.028699	0.143333	0.0388059	0.0445023	0.0632937	0.0269061	6.46316	0.0453226	0.932871	0.201739	0.106661	0.0298463	0.0691354	0.034377	0.00105567	0.00514208	0.0731757	0.0382574	0.0442874	0.0752735	0.010668	0.0446432	0.0301874	0.179929	0.0608827	0.0136564	0.0687748	0.00311507	0.0332171	0.313516	0.0424399	0.0747296	0.0108952	0.038849	0.055409	0.0377061	0.0475523	0.0448339	0.0366721	0.568774	0.0405289	0.125668	0.0595675	0.00765577	0.0818677	0.269892	0.0391524
TH.H.R1	TH.H	0.0153996	0.0184244	0.156825	0.00624172	0.0288429	0.778668	0.470398	13.1206	0.0528048	0.145973	0.286845	0.0223237	0.0275674	0.645935	0.0259586	0.243586	0.00426479	0.0458853	0.0719692	2.6767e-05	0.0663006	0.0503241	0.055259	0.0319518	0.210845	0.101893	0.0240532	0.0783847	0.00441511	0.00384887	0	1.1097e-05	0.0433695	0.32041	0.0407334	0.0865154	0.0505964	0.106154	3.0827e-05	0.00483016	0.603202	0.0321878	0.202995	0.055522	0.0134536	0.0619999	0.474086	0.100464
TH.H.R2	TH.H	0.0127536	0.0400093	0.0144423	0.00593606	0.0959386	1.23072	0.685978	8.03784	0.183396	0.242792	0.465238	0.0315352	0.0548103	0.781195	0.0490288	0.501382	0.00423946	0.0424835	0.0258475	0.0299881	0.0514547	0.0931472	0.0287077	0.0198925	0.171603	0.0111632	0.00313706	0.0940184	0.00058273	0.30627	0.590727	2.0913e-05	0.0942078	0.156897	3.0755e-05	0.123529	0.0759493	0.0433285	2.2714e-05	0	0.799673	0.0499671	0.0789795	0.0252478	0.00301093	0.0770582	0.630368	0.032969
TH.H.R3	TH.H	0.0333131	0.00906547	0.016266	0.0146448	0.0457076	0.0231534	0.183446	7.31795	0.0339984	0.118873	0.240361	0.171005	0.0953123	0.10622	0.0873617	0.238654	0.00808334	0.042503	0.00638868	0.0647739	0.173843	0.0130799	0.0752034	0.0226521	0.140242	0.0999574	0.0169467	0.184382	0.00077259	0.0769491	0.437296	0.0588727	0.41362	0.114904	4.5607e-05	0.0764589	0.0416006	0.228037	0.066061	0.0471652	0.6273	0.0553694	0.0918374	0.0135558	0.00667278	0.345392	0.557331	0.0731721
UTH.S1.R1	UTH.S1	0.0159576	0.00637379	0.0314688	0.05868	0.0300098	0.315489	0.082503	30.214	0.00265639	0.276556	0.967042	0.0272119	0.0507976	0.0338386	0.0419789	4.74743	5.3401e-05	0.0281394	0.0220812	6.9021e-05	0.0314449	0.0545134	2.33822	0.0315939	0.0787201	0.225489	0.00980946	0.0371177	0.00025061	0.448914	0.263877	0.00018262	0.164368	0.341623	1.9259e-05	0.0824962	0.0683304	0.0283808	4.266e-06	0.0667756	1.44037	0.034924	0.200029	0.0187039	0.00434286	0.0692573	0.627385	0.0794002
UTH.S1.R2	UTH.S1	0.0425532	0.0425532	0.0425532	0.0425532	0.0425532	0.0425532	0.0425532	0.0425532	0.0425532	0.0425532	0.0425532	0	0.0542953	0.0425532	0.0535737	0.0425532	0.0425532	0.0425532	0.0425532	0.0425532	0.0095708	0.0425532	0.0425532	0.0425532	0.0425532	0.0425532	0.0425532	0.0354104	0.0425532	0.0425532	0.0425532	0.0425532	0.0425532	0.0425532	0.0425532	0.0425532	0.0425532	0.0425532	0.0425532	0.0425532	0.0425532	0.0425532	0.0453718	0.0425532	0.0425532	0.0381209	0.0425532	0.0425532
UTH.S1.R3	UTH.S1	0.0418651	0.0210421	0.0570814	0.112289	0.00015008	0.0378696	0.0842041	16.1554	0.0415238	0.315114	0.0476999	0.0151341	0.056066	0.809447	0.0522172	0.651843	0.00346413	0.0545107	0.069212	0.0372742	0.0685695	0.0760904	0.0673146	0.0360014	0.12809	0.111799	0.0624065	0.0360209	0.0552505	0.0411686	0.0347156	3.8393e-06	0.239254	0.103734	0.0527741	0.0653767	0.0451008	0.0764571	0.02033	0	0.226462	0.0345634	0.305224	0.0595197	0.0895066	0.0496728	0.122396	0.18647
UTH.S2.R1	UTH.S2	0.0606396	0.0779969	0.125325	0.26732	4.2991e-05	0.0651192	0.028091	0.0608339	0.0328949	0.122767	0.103966	0.0127759	0.0895379	0.676856	0.0715363	0.0349183	0.00011323	0.0773922	0.155682	0.0564021	0.104905	0.0231636	0.856696	0.0679915	0.0313428	0.01013	0.0861959	0.0683061	0.137049	0.151257	0.048364	0.0427161	0.0903452	0.142236	0.0957676	0.0739983	0.0414855	0.0419858	0.0541141	0.00341122	0.283401	0.0548302	0.685643	0.0915729	0.102398	0.243262	0.131899	0.0432737
UTH.S2.R2	UTH.S2	0.0705804	0.0743985	0.0814236	0.273854	0.00042731	0.00517536	0	5.6067	0.0375461	0.141666	0.0429434	0.0751887	0.0387931	0.0595404	0.0347121	0.369747	0.0302059	0.0946731	0.119033	0.0541252	0.0532813	0.0653963	0.489326	0.0913789	0.0367106	0.225872	0.132484	0.0621531	0.205873	0.212606	0.0764856	0.0551706	0.100126	0.110508	0.0243141	0.0673997	0.0395714	0.120262	0.0541627	0.0868285	0.297744	0.0749164	0.266153	0.109169	0.0670325	0.0907483	0.121701	0.0599629
UTH.S2.R3	UTH.S2	0.0457106	0.0210093	0.0118226	0.103291	0.0179019	0.172225	0.00852815	10.841	0.0028198	0.122587	0.0971409	0.0587223	0.034367	0.0001198	0.0312886	0.0715592	0.00022788	0.0767815	0.0123132	0.0153279	0.0526762	0.0254964	0.00906768	0.0295631	0.00337895	0.00044914	0.00265523	0.0501423	0.00270295	0.0833269	0.00015674	0.00015833	0.0619382	0.0301359	0.00055707	0.0581337	0.0462121	0.0449846	8.9594e-06	1.9576e-05	0.161357	0.0387571	0.00768995	0.0267089	0.00071552	0.0482441	0.0401547	0.0606011
UTH.H.R1	UTH.H	0.014586	0.0473498	0.0271777	0.0120004	9.613e-06	0.185001	0.0392788	0.182327	0.0099649	0.260412	0.0739699	0.0156717	0.0175227	0.0618014	0.0145977	2.17224	0.0560858	0.0766194	0.0563381	0.050613	0.050971	0.0509414	0.243096	0.042387	0.511275	0.0618253	0.0612588	0.0405333	0.00439125	0.0626362	0.388505	0.0522551	0.0916417	0.061943	0.110565	0.0636893	0.0442022	0.125525	0.0530935	0.0464889	0.541666	0.0507801	0.38374	0.0479107	0.0049112	0.0426314	0.280295	0.081752
UTH.H.R2	UTH.H	0.0116109	0.0193921	0.0293301	0.0814567	0.0115736	0.624055	0.102384	5.557	0.102469	1.31933	0.664978	0	0.0343809	0.0630934	0.0267776	3.49564	0.0411055	0.0475306	0.0466927	0.0677606	0.0422505	0.0393242	0.257123	0.028044	0.0410913	0.337108	0.0168961	0.082509	0.00025038	0.0978537	0.0491856	7.004e-05	0.246003	0.0521791	0.00012892	0.0837319	0.0590625	0.0965359	0.058399	0.0989599	0.622069	0.0526169	0.108624	0.0485675	0.00406853	0.114051	0.443347	0.0838126
UTH.H.R3	UTH.H	0.0071677	0.0181381	0.0208834	0.0432433	0.0239752	0.200459	0.0601621	30.1589	0.00496831	1.04489	0.688844	0.0141859	0.0180597	0.0384238	0.017983	4.33245	4.1256e-05	0.0359254	0.0345691	0.0626642	0.0381551	0.0172693	0.248755	0.0209912	0.126302	0.161493	0.0196041	0.0594646	0.00025943	0.165336	0.214052	0.0641519	0.156428	1.49726	0.0214633	0.0721774	0.0455001	0.00670758	0.0645848	0.0238387	0.170816	0.0304335	0.172982	0.0279484	0.00395331	0.0674554	0.369966	0.153995
[truncated: 76 more columns]
