# Supplementary material for: Metabolite Fruit Profile Is Altered in Response to Source–Sink Imbalance and Can Be Used as an Early Predictor of Fruit Quality in Nectarine
Source: Front Plant Sci. 2021 Jan 8;11:604133. doi: 10.3389/fpls.2020.604133 (PMC7820367; doi:10.3389/fpls.2020.604133)
Supplement: Supplementary Data 6 — NMR calibration curves. [file Table_7.XLS]

## Sheet: Glucose 
Supplemental Data 6: NMR calibration curves.
Glucose NMR calibration curve
Spectrum	NMR Peak area			Concentration									1D 1H-NMR spectra region used (ppm)
	alpha-glucose	beta-glucose	S (alpha + beta) glucose	[Glucose] mM				Slope (mM/area)				alpha_glucose_C1H	5.238 +/- 0.022
MMBBI_14P12-GammeA-2/1	1477.27	2505.33	3982.6	100				39.8841
MMBBI_14P12-GammeA-2/2	742.04	1255.88	1997.92	50								beta_glucose_C1H	4.647 +/- 0.033
MMBBI_14P12-GammeA-2/3	374.562	630.07	1004.63	25
MMBBI_14P12-GammeA-2/4	299.766	503.23	802.996	20
MMBBI_14P12-GammeA-2/5	152.499	255.306	407.805	10
MMBBI_14P12-GammeA-2/6	75.88	125.606	201.486	5

## Sheet: Fructose
Fructose NMR calibration curve
Spectrum			NMR Peak area	Concentration
			fructose	[Fructose] mM				Slope (mM/area)					1D 1H-NMR spectra region used (ppm)
MMBBI_14P12-GammeB-2/1			1977.05	100				19.8269				fructose	4.117 +/- 0.013
MMBBI_14P12-GammeB-2/2			990.766	50
MMBBI_14P12-GammeB-2/3			509.444	25
MMBBI_14P12-GammeB-2/4			402.14	20
MMBBI_14P12-GammeB-2/5			206.857	10
MMBBI_14P12-GammeB-2/6			109.409	5

## Sheet: Quinic acid
Quinic acid NMR calibration curve
Spectrum			NMR Peak area	Concentration									1D 1H-NMR spectra region used (ppm)
			Quinic acid	[Quinic acid ] mM				Slope (mM/area)				quinic acid	1.876 +/- 0.043
MMBBI_14P12-GammeB-2/1			0.019	0				37.9731
MMBBI_14P12-GammeB-2/2			40.567	1
MMBBI_14P12-GammeB-2/3			96.362	2.5
MMBBI_14P12-GammeB-2/4			189.868	5
MMBBI_14P12-GammeB-2/5			383.731	10
MMBBI_14P12-GammeB-2/6			566.519	15

## Sheet: standard glucose 30 mM
Quantification quality Control Check - MET2014P12-AMA Analysis
acquisitions of two Glucose 30 mM stantard tubes. Quantification with AMIX 3.9 with the same spectra regions used for the calibration curve determination
											1D 1H-NMR spectra region used (ppm)
										alpha_glucose_C1H	5.238 +/- 0.022
	NMR area
Spectrum	alpha-glucose	beta-glucose	S (alpha + beta) glucose	Experimental concentration calculated with the slope of the calibration curve (mM)	% error	Mean		Check		beta_glucose_C1H	4.647 +/- 0.033
MMBBI_14P12-StdGluc30mM/1	418.244	727.082	1145.33	28.7164	4.27877
MMBBI_14P12-StdGluc30mM/2	434.112	737.407	1171.52	29.3731	2.08967
						3.18422	%	OK
				NMR area = Concentration / Slope
				Slope (mM/area)
				39.8841
